# Supplementary material for: Response of Fungal Diversity, Community Composition, and Functions to Nutrients Management in Red Soil
Source: J Fungi (Basel). 2021 Jul 12;7(7):554. doi: 10.3390/jof7070554 (PMC8307627; doi:10.3390/jof7070554)
Supplement: Supplementary file 1 [file jof-07-00554-s001.zip]

Archive with 1 entries (1 files):
- jof-1245178-supplementary.pdf
